# Supplementary material for: Development and Validation of an LC-MS/MS Method for the Determination of Alternaria Mycotoxins in Hepatic Tissue
Source: Toxins (Basel). 2026 Feb 2;18(2):77. doi: 10.3390/toxins18020077 (PMC12945079; doi:10.3390/toxins18020077)
Supplement: Supplementary file 1 [file toxins-18-00077-s001.zip]

Archive with 1 entries (1 files):
- toxins-4021438-supplementary.pdf
